# Supplementary material for: The Role of Membrane Transporters in Plant Growth and Development, and Abiotic Stress Tolerance
Source: Int J Mol Sci. 2021 Nov 26;22(23):12792. doi: 10.3390/ijms222312792 (PMC8657488; doi:10.3390/ijms222312792)
Supplement: Supplementary file 1 [file ijms-22-12792-s001.zip]

Archive with 1 entries (1 files):
- Supplementary_material_Table_S1_Table_S2.xlsx
