# Supplementary material for: The Role of Membrane Transporters in Plant Growth and Development, and Abiotic Stress Tolerance
Source: Int J Mol Sci. 2021 Nov 26;22(23):12792. doi: 10.3390/ijms222312792 (PMC8657488; doi:10.3390/ijms222312792)
Supplement: Supplementary file 1 [file ijms-22-12792-s001.zip › Supplementary_material_Table_S1_Table_S2.xlsx]

## Sheet: Table_1
NCBI_IDs of genes in table 1
Gene_Name	NCBI_ID
OsNPF7.3	PTR14_ARATH
OsNPF7.2	PTR47_ARATH
OsZIP7	ZIP7_ORYSJ
OsYSL9	YSL9_ORYSJ
OsHMA3	HMA3_ORYSJ
OsDMT1	BAS82370
NRAMP6	AAW28555
ZmMGT12	MRS2B_ARATH
ZmSUT2	AAS91375
TaPTR2.1	QNQ74176
BnaPHT1	AHW85277
BnaPHT1;4	NP_181428/PHT14_ARATH
DsSWEET12	AVI10164
DsSWEET17	QBZ28512
OsDOF11	LOC_Os02g47810
OsSWEET11	SWT11_ORYSI
ZmSWEET13a/b/c	NP_001149087/NP_001141654/NP_001141106
AtSUC6	OAO90048
OsHAK1	HAK1_ORYSJ

## Sheet: Table_2
	NCBI_IDs of genes in table 2
Abiotic_stress	Gene_name	NCBI-ID
Salt	AlHKT2;1	KP081769.1
	OsCam1–1	LOC_Os03g20370
	AtFC1	BAH56957
	ATG8	AEE29636
	PRE1/AAP1	AAP1_ARATH
	OsAKT1	LOC4326245
	ZmHKT1;5	AT4G10310
Drought	CrPIP2;3	PIP23_ARATH
	PIP1;5/PIP2;3	AEE84748
	H+-ATPase	AEC07588
	OsHAK1	HAK1_ORYSJ
	OsNAC5/6/9/10	NAC71_ORYSJ/NAC23_ORYSJ/NAC91_ARATH/ABD52007
Cold	HSP70-16/VDAC3	HSP7Q_ARATH/VDAC3_ARATH
	CsSWEET16	OAP05361
	TsABCG11	AB11G_ARATH
	AlTMP2	NAG4_CANAL
	AtPIP1;4/AtPIP2;5	PIP14_ARATH/PIP25_ARATH
	VAB3/NHX2/NHX5	OAP15481/AEE74178/AT1G54370
	SOS1/VP2/HA3	NHX7_ARATH/AVP2_ARATH/PMA3_ARATH
Heat	TaZnFP	AFS49947
	P4-type ATPase	ALA10_ARATH
	OsSUS	CAA78747
HMs	TpNRAMP3	OAP09072
	PtABCC1	AB1C_ARATH
	AtPtoABCG36	AB36G_ARATH
	OsPtoABCG36	AB36G_ORYSI
	OsSMP1	ABA95789
	LmSAP	SAP10_ARATH
	AtCNGC1/10/13/19	CNGC1_ARATH/CNGC10_ARATH/CNGC13_ARATH/CNGC16_ARATH/CNGC20_ARATH
	AtCNGC11/13/16/20	CNGC11_ARATH/CNGC13_ARATH/CNGC16_ARATH/CNGC20_ARATH
	SaNramp6	AAW28555
	OsLCT1/OsHMA2/OsZIP3	AB905364/NC_029259.1/Os06g0700700
